# Supplementary material for: Profiling Plasma Extracellular Vesicle Metabotypes and miRNAs: An Unobserved Clue for Predicting Relapse in Patients with Early-Stage NSCLC
Source: Cancers (Basel). 2024 Nov 5;16(22):3729. doi: 10.3390/cancers16223729 (PMC11592109; doi:10.3390/cancers16223729)
Supplement: Supplementary file 1 [file cancers-16-03729-s001.zip]

Archive with 4 entries (4 files):
- cancers-3233168-supplementary.pdf
- SupplementaryFile3_FinalData_AnnotationLevels1_2a.xlsx
- SupplementaryFile4_FinalData_Comparisons.xlsx
- SupplementaryFile5_FinalData_Violinplots.pdf
