# Supplementary material for: Profiling Plasma Extracellular Vesicle Metabotypes and miRNAs: An Unobserved Clue for Predicting Relapse in Patients with Early-Stage NSCLC
Source: Cancers (Basel). 2024 Nov 5;16(22):3729. doi: 10.3390/cancers16223729 (PMC11592109; doi:10.3390/cancers16223729)
Supplement: Supplementary file 1 [file cancers-16-03729-s001.zip › SupplementaryFile3_FinalData_AnnotationLevels1_2a.xlsx]

## Sheet: PeakArea_AnnotationLevel_1_2a
Sample Lab ID	Sample ID	Label	Histological Type	Acetylcarnitine	Bicine	Carnitine	Cholic acid	Choline	Deoxycholic acid	Hexose	Taurine	Tyrosine	Uric acid	2-(hydroxymethyl)butanoic/2-Ethylhydracrylic acid	2-Ethylhexyl sulfate	a/b/ω-Muricholic acid	Betaine	Citrulline	Creatine	Cysteine	Glucosamine/Galactosamine	Glutamic acid	Glycocholic acid	Hyocholic acid	Hyodeoxycholic acid	Hypoxanthine	Isoleucine	Lactic acid	Leucine	Methionine	Methionine sulfoxide	Phenylalanine	Proline	Propionylcarnitine	Theophylline	Tromethamine	Tryptophan	Uridine
HET1	SA008914	stopped	SCC	3590453	7.13099e+06	12686209	617331840	3.23354e+06	13293281280	513352	126432	416076	1160471	218532	6410375	11945835	19434978	28419.2	1029002	234708	396928	475551	2285734	12365009	17270622	98251	526908	6420738	822339	61392	33176.2	635994	4836320	661974	42925	5971394048	309786	24384
HET7	SA008915	on_going	SCC	3182037	6.59081e+06	8517443	510054688	1.75829e+06	10517407744	539245	118898	379778	974145	210216	5399074	8999105	9077696	28741.1	1514236	244402	385406	436506	2117369	9686377	13689529	250096	210076	1081785	469298	67174	32371.6	593381	4736971	237291	14887	5542752256	221667	27850
ΗΕΤ15	SA008916	on_going	SCC	5654364	7.36088e+06	8219549	624332992	1.62239e+06	11907889152	366607	147225	216151	776998	197564	6392649	12083800	11421315	24955.5	2382920	239226	418790	465563	3109545	11968086	18185510	284074	242810	1155523	413359	14185	28107.8	517561	4424581	147544	11819	5881614336	80771	24915
ΗΕΤ16	SA008917	on_going	AdenoCA	4383592	6.54336e+06	9560857	583927552	1.23353e+06	11792703488	545303	174601	259266	495741	207422	5714473	10980924	16681066	28065.9	571109	258195	373890	569281	3112962	10723506	17486684	340842	171242	962398	421780	21149	31611.1	339798	2112497	152153	117999	5902790144	79475.7	9883
HET17	SA008918	stopped	SCC	2921119	6.70579e+06	14798949	626014080	1.52023e+06	14034302976	452156	140642	379596	699585	195786	6383304	12284071	9813054	29375.7	852041	219032	396191	414470	2708195	11893832	17176356	162712	293806	1370988	575522	53864	33999.9	507160	6498964	575564	60074	6080668160	245532	11118
HET137	SA008919	stopped	SCC	7724026	6.7623e+06	12390078	549755008	8.44272e+06	10901069824	732973	149234	423180	1064793	169835	5579940	9818588	12830259	29113.8	1172541	256796	460799	400621	2848715	10189621	13601761	631353	284757	1868705	702133	33646	32791.5	591118	4780872	219470	5943	5661383680	102139	43067
HET18	SA008920	on-going	SCC	6293059	7.25874e+06	16163345	579258944	1.63985e+06	11926682624	741589	154020	339414	1151317	223342	6128833	10723073	10556023	25461.9	2538503	282411	473075	538136	2014560	12197820	15533549	263547	233935	3033883	678742	48441	28853	613471	2579773	253148	108874	5658528768	210777	44953
HET21	SA008921	stopped	SCC	11168795	7.17772e+06	25996024	584349120	1.07985e+07	11252439040	2019592	144651	557282	1435573	238080	5941928	10678535	22420748	24433.3	10196277	248190	425210	491243	2694970	11648158	17319732	240037	485081	4650040	1187662	143802	28273	1376905	4327373	988158	1565394	6075400192	177652	65890
ΗΕΤ102	SA008922	stopped	SCC	2741652	6.96266e+06	14949579	573621504	2.07103e+06	11770318848	874813	124215	375266	1179053	198843	5634417	10014910	22119172	27326.3	1205538	241658	383775	425390	2533064	10369507	16311655	407954	443930	1843189	660827	36508	30778.1	835291	4261544	358436	52199	5549054976	290614	18342
HET23	SA008923	stopped	SCC	3046830	6.82343e+06	18542308	590979264	7.15596e+06	11265971200	954326	141010	482157	1861234	189246	5785402	11021769	14341970	26137.9	1923227	254293	394438	454773	2069765	10559815	15382747	476920	400542	2779640	675564	77582	29439.7	672585	3737675	403944	1418695	5749907968	287473	35580
HET25	SA008924	stopped	SCC	1813553	6.64581e+06	8517633	585430336	1.64354e+06	12548721664	362556	144600	241127	771305	210158	5565791	11994239	9340221	25631.4	655014	269821	409543	502249	2833304	11768085	15396376	189291	150478	910046	389360	32473	28869.2	399742	2121967	194888	39962	5644778496	117292	15273
ΗΕΤ37	SA008925	on-going	SCC	3341605	6.72645e+06	19237926	656490880	1.82457e+06	15636047872	505926	141060	337361	1247583	168030	5492674	14574019	11521459	28113.3	1480773	226273	342190	441971	2136649	13856660	20663014	91851	121930	2828808	392713	16048	31664.6	505690	5255673	508400	48929	5752107008	330687	18831
ΗΕΤ41	SA008926	on-going	SCC	4312471	7.14262e+06	14441107	606300992	2.87371e+06	12677291008	636204	138697	325918	809780	193987	5984551	11293979	12811767	28243.7	726544	255111	381513	475023	2459799	11028014	15498646	180165	265438	1521494	891667	27017	31811.4	569962	3178307	280433	377304	5765202432	141146	31414
HET45	SA008927	stopped	LCNEC	2462291	7.98001e+06	7703140	637941504	1.54481e+06	15329682432	419185	125852	251260	228879	192013	5856144	13854766	9197475	29236.3	339018	245168	428862	423360	2577096	12576502	18720722	189770	259439	847096	377771	2042.17	32929.4	439145	2072184	189151	8140	5723450368	111516	9756
HET131	SA008928	stopped	LCNEC	1469289	6.56397e+06	10626365	569727104	1.7313e+06	12764705792	392290	131735	310578	593317	197458	5722569	11622351	10942043	26285.4	605874	255941	390114	433378	2681944	11125772	16904220	238595	171416	1450387	310264	21647	29605.8	455747	2488228	270088	23813	5648900608	266151	14993
ΗΕΤ100	SA008929	stopped	SCC	2810620	7.1988e+06	15186076	572364096	2.19805e+06	10874003456	239821	150568	466647	1815793	208241	5717107	11208097	12610119	27073.8	1732665	249924	418865	447950	2278310	10887357	15202758	77404	215041	6037592	810448	61538	30493.7	700566	3628034	374999	35726	5727143936	443880	35187
HET134	SA008930	stopped	AdenoCA	3234756	6.88257e+06	19809770	525036704	3.07399e+06	10349803520	803009	132142	471546	1473408	190297	5669804	8869824	11475457	27189.3	842814	261774	387001	490300	2272472	9145209	14714106	484822	277580	3024827	821766	42747	30623.8	971410	8387608	684010	112203	5671789056	318301	30060
HET53	SA008931	stopped	SCC	6442513	8.72411e+06	28568112	566817664	3.25231e+06	10906151936	922151	123925	575734	1407605	200570	5697013	9402812	20323622	25447.4	1010891	265347	394977	460787	2766115	10007815	16043890	439639	354615	3343236	906049	7199	28661.9	919010	4625398	463575	724580	5545662464	418281	47570
HET176	SA008932	stopped	SCC	5889203	6.87477e+06	26303864	535626688	4.91205e+06	11361431552	890650	129899	795103	2159154	203924	5734081	9476254	23256274	27456.3	474994	242640	427742	438297	2586349	10277558	15242123	34092	495213	2381084	872405	163777	30924.6	1201254	6129079	912057	148136	5678455808	707234	26509
HET169	SA008933	stopped	AdenoCA	4092039	6.58488e+06	15193297	557278976	4.61906e+06	10735923200	785657	113134	531134	1267590	208064	5300256	9571150	12908588	26533.1	1797711	224386	421009	371146	2415891	9270815	15395033	146061	202135	1581408	624846	75217	32141	718835	5061044	374683	94909	5704550400	297814	35510
HET173	SA008934	stopped	AdenoCA	5208475	6.55748e+06	19909626	596545984	3.38505e+06	11677291520	774973	117805	595838	1495988	157269	5740499	10109800	18698278	28677.1	2541209	240731	360342	441046	2396584	10000999	15284603	355107	242325	2368836	587189	104565	33419	951970	6124521	472982	8942	5722295808	361122	38723
HET81	SA008935	on-going	AdenoCA	4039136	6.41411e+06	11938871	603426112	2.12681e+06	13657131008	1041076	156657	409118	1199640	155990	5391947	13076665	11127904	28495.4	1750184	261640	313047	476355	2343346	11642224	17797044	1456.3	347088	4084201	661307	77313	32094.9	637590	3266038	331493	358445	5345163776	202665	35358
HET93	SA008936	on-going	AdenoCA	4893276	6.90762e+06	10588158	627052160	1.69738e+06	11996220416	536926	137995	259575	762180	163313	5990153	12434787	11351061	25228.8	2853819	256012	425212	457301	2949904	13499267	17139356	273929	331109	1628507	726988	41174	28415.7	562426	2310113	204249	33900	5981828096	157263	41074
HET95	SA008937	on-going	AdenoCA	2014732	6.26016e+06	11867159	544705984	2.71341e+06	10278128640	584574	120108	249713	789214	196081	5187030	9387820	11556059	26293.1	1155620	254171	397544	445260	2427815	8843989	13981390	298095	246835	2267828	472408	46070	30766.1	487110	1895648	236876	52637	5283970560	142576	24649
HET97	SA008938	on-going	SCC	3652270	7.21673e+06	10790048	530093120	1.75374e+06	11083014144	862892	141437	287653	1115994	233287	5756886	9793700	11848050	26246.4	737076	239743	395739	508470	2386049	10024403	16354380	258458	338665	3331384	657227	33137	29561.8	705188	4708403	258761	26706	5817076736	201898	39756
HET99	SA008939	on-going	SCC	4750779	6.34338e+06	13004607	547549440	1.9827e+06	10847397888	869514	155245	371988	1332367	154237	5204517	9115310	11405946	28059.7	1174351	270021	359356	521581	2068898	9154841	14522713	388734	262796	2369401	625289	42575	31604.2	596155	3782859	362377	52169	5131473408	175347	38895
HET104	SA008940	stopped	AdenoCA	2924946	6.6494e+06	13816315	570673536	2.80666e+06	11881131008	649418	122562	316367	767931	211355	5376560	10590876	12459103	26593.4	1431195	233910	382952	416269	2557620	9560827	14577273	303396	118750	2698588	504113	9273	29952.7	568484	3944977	249100	26897	5427465216	176420	41115
HET112	SA008941	stopped	AdenoCA	5125526	6.61088e+06	19119740	591482624	5.4405e+06	11599791104	1046628	148734	344768	1446468	219766	5528735	10855749	11769080	28214	2738627	219943	386170	526402	2889581	10640032	16654659	579998	472351	2201220	647958	44135	31777.9	626999	2821380	384075	6376	5782954496	302196	62112
HET128	SA008942	stopped	SCC	3987786	7.99849e+06	22101986	552909952	3.43423e+06	11047746560	1177272	141161	508669	1200860	184247	5703980	11134540	17077000	26415.8	1911381	267927	418773	457863	2734943	10456825	15228348	530131	486909	2973080	776414	39419	29752.7	891999	5536813	481724	25226	5659211264	362106	59333
HET133	SA008943	on-going	AdenoCA	4044941	7.20447e+06	11668571	623841088	7.38417e+06	11870901248	1383846	145141	321916	944037	187546	5650350	12312603	10973543	26044.1	2533492	255778	408822	473614	2731350	11992003	16612580	17575	323895	2776787	744111	28770	29333.9	690166	2830487	323864	30662	5908943360	109166	40878
HET139	SA008944	on-going	AdenoCA	2353162	6.81135e+06	12355600	566071808	7.03204e+06	11469893632	670827	103017	285161	601639	218040	5677243	10823461	13079520	25000.5	1033756	240174	317874	407004	3032207	10181288	14665527	713491	125286	2146714	427709	39353	28158.5	523387	3066934	260315	40876	5773791744	124590	24363
HET146	SA008945	stopped	SCC	8795416	6.56522e+06	27620362	570457728	5.261e+06	11157676032	1592661	113837	785174	2841559	216874	4996430	9723752	15666501	28013	2297006	251829	389879	423617	2411550	9461580	14964880	1780161	647576	10593545	988708	149042	31551.6	1392189	7313411	753211	30704	5716147712	589751	87373
HET142	SA008946	stopped	SCC	5848818	6.80422e+06	13554396	583312000	4.49477e+06	12549412864	1275966	158555	360231	1450894	165040	5690033	10561828	14203579	27618.9	1716897	234467	388642	498477	2004198	9969449	17603448	907095	283120	2036259	788362	51291	31107.7	672828	5519730	272137	2387643	5851965952	161510	50617
HET216	SA008947	stopped	SCC	10025023	7.80226e+06	26420312	522750496	9.31555e+06	10642445312	2112630	127266	962240	1816198	207701	5580098	9492808	18896178	25679.5	6801723	257310	415142	459325	2709424	8602103	14505739	487965	944361	9548966	1609814	113571	28923.3	1347542	23986952	896827	109129	5652093440	811765	42863
HET152	SA008948	stopped	AdenoCA	4686901	6.67299e+06	14254371	586379264	2.38998e+06	12211749888	1033345	116190	242249	1476696	157529	5814670	11393990	10745582	24982.5	1604648	232307	394441	414393	2825957	11251840	15356600	322382	268185	1934702	608319	23312	28138.3	557735	3958606	324651	12414	5577433088	213895	27071
HET154	SA008949	on-going	AdenoCA	3199667	6.63121e+06	12100073	616130048	1.99347e+06	14656367616	863756	131963	487292	2476498	205039	5558508	13180689	12716550	30291.9	1662585	243638	431639	468057	1620135	11814155	16840110	71555	240230	3276294	919928	131127	34118.3	851937	5488263	297343	14529	5776823296	212286	36870
HET156	SA008950	on-going	SCC	6357586	6.85496e+06	16127373	620383872	3.07044e+06	12337165312	730190	150814	259669	1777978	203242	5922670	12957999	11709007	25904.3	1613034	235775	382553	438402	2736385	12931896	18940544	201469	412653	2360732	700843	66374	29176.5	617266	2536281	376391	2377641	5694031872	181912	31699
HET171	SA008951	on-going	SCC	6394890	6.82344e+06	16711594	592156736	2.45763e+06	12589760512	1187635	142144	448211	2084912	165346	5620762	12015672	11716339	27967.4	5978896	236028	366510	513533	1987781	14256855	17124498	528692	431673	1736433	1003511	105112	31500.2	897848	3992679	334554	1524402	5697850880	257835	50149
HET184	SA008952	on-going	ASC	9575910	7.28776e+06	13323966	543328448	2.13061e+06	10858845184	518516	131437	329205	1363957	162143	5546138	10042346	13098634	27299.5	1043944	253401	440122	439891	2209419	9821777	14288338	6292	384801	5585543	739516	21868	33758.9	710168	3238510	363749	13864	5631418880	180822	29661
HET185	SA008953	on-going	AdenoCA	6301494	6.87579e+06	13640191	577197120	1.49702e+06	11195629568	685577	142392	287302	955384	199357	5487908	11293434	11484934	25701.6	2643863	256012	361151	462373	2496633	10852992	15991837	289906	320291	1435685	681611	59389	28948.2	604204	3173457	272867	6900	5616840192	127062	38497
HET186	SA008954	on-going	SCC	7643038	7.2212e+06	17738546	554032128	2.35583e+06	11107090432	640952	142964	432245	1305889	222087	5646611	9788246	15615622	26080.3	812764	266770	451131	465757	2590497	9764837	15568984	678451	350473	3312915	700867	36213	29374.8	731337	3853940	573546	29488	5906515456	199570	37895
HET191	SA008955	on-going	AdenoCA	5594331	6.67441e+06	13356823	607513152	1.85893e+06	13625959424	608420	141643	311313	639941	228145	5459841	12075839	11974306	28782.6	2868013	237768	352621	489693	1851268	10815948	16678815	270898	317906	1764028	716446	33086	32418.4	465215	2748429	282179	15603	5776079872	145739	37927
