# Supplementary material for: Profiling Plasma Extracellular Vesicle Metabotypes and miRNAs: An Unobserved Clue for Predicting Relapse in Patients with Early-Stage NSCLC
Source: Cancers (Basel). 2024 Nov 5;16(22):3729. doi: 10.3390/cancers16223729 (PMC11592109; doi:10.3390/cancers16223729)
Supplement: Supplementary file 1 [file cancers-16-03729-s001.zip › SupplementaryFile4_FinalData_Comparisons.xlsx]

## Sheet: Comparisons
				n=	35		Q	0.05
							t-tests			Log2 Ratios
							on going vs stopped
#	RT [min]	Molecular Weight	Formula	Annotation level	Name	Compound #	P-value	Rank	(i/m)Q	on going vs stopped
34	6.162	204.09	C11 H12 N2 O2	2a	Tryptophan	X000172	0.00149746	1	0.00142857	-0.884267
9	4.44	181.074	C9H11NO3	1	Tyrosine	SL00048	0.00280611	2	0.00285714	-0.517846
31	4.83	217.131	C10H19NO4	2a	Propionylcarnitine	SL00127	0.00477677	3	0.00428571	-0.656867
3	1.46	161.105	C7H15NO3	1	Carnitine	SL00009	0.00506727	4	0.00571429	-0.432815
14	1.32	117.079	C5H11NO2	2a	Betaine	SL00008	0.009068	5	0.00714286	-0.313897
29	5.57	165.079	C9H11NO2	2a	Phenylalanine	SL00036	0.0187373	6	0.00857143	-0.375214
5	1.34	103.1	C5 H13 N O	1	Choline	X000595	0.0198724	7	0.01	-0.724771
19	1.246	147.053	C5 H9 N O4	2a	Glutamic acid	X000365	0.0333387	8	0.0114286	0.0818871
30	1.5	115.063	C5H9NO2	2a	Proline	SL00039	0.0455493	9	0.0128571	-0.682876
8	1.161	125.015	C2 H7 N O3 S	1	Taurine	X000569	0.0774176	10	0.0142857	0.0838822
24	3.84	131.095	C6H13NO2	2a	Isoleucine	SL00022	0.0899371	11	0.0157143	-0.361241
21	8.65	408.288	C24H40O5	2a	Hyocholic acid	SL00133	0.0916275	12	0.0171429	0.0934902
23	4.33	136.039	C5H4N4O	2a	Hypoxanthine	SL00072	0.134012	13	0.0185714	-0.610171
13	8.11	408.288	C24H40O5	2a	a/b/ω-Muricholic acid	SL00135	0.137489	14	0.02	0.083398
7	1.25	180.063	C6H12O6	1	Hexose	SL00080	0.141871	15	0.0214286	-0.32633
18	1.27	179.079	C6H13NO5	2a	Glucosamine/Galactosamine	SL00069	0.17372	16	0.0228571	-0.052289
25	2.11	90.0317	C3H6O3	2a	Lactic acid	SL00108	0.174281	17	0.0242857	-0.44496
10	3.87	168.028	C5H4N4O3	1	Uric acid	SL00119	0.221991	18	0.0257143	-0.239431
20	8.1	465.309	C26H43NO6	2a	Glycocholic acid	SL00136	0.233788	19	0.0271429	-0.0755412
26	4.2	131.095	C6H13NO2	2a	Leucine	SL00023	0.247122	20	0.0285714	-0.179211
2	2.193	163.084	C6 H13 N O4	1	Bicine	X000653	0.251299	21	0.03	-0.0360228
22	8.72	392.293	C24H40O4	2a	Hyodeoxycholic acid	SL00144	0.270561	22	0.0314286	0.0466377
27	2.37	149.051	C5H11NO2S	2a	Methionine	SL00026	0.276462	23	0.0328571	-0.358921
17	1.14	121.02	C3 H7 N O2 S	2a	Cysteine	X001224	0.285389	24	0.0342857	0.0279257
4	8.76	408.288	C24H40O5	1	Cholic acid	SL00132	0.350993	25	0.0357143	0.0246681
35	4.62	244.07	C9H12N2O6	2a	Uridine	SL00084	0.399602	26	0.0371429	-0.167942
6	9.75	392.293	C24H40O4	1	Deoxycholic acid	SL00142	0.495277	27	0.0385714	0.0333268
33	1.22	121.074	C4H11NO3	2a	Tromethamine	SL00082	0.651701	28	0.04	-0.00681347
12	7.58	210.093	C8H18O4S	2a	2-Ethylhexyl sulfate	SL00139	0.665916	29	0.0414286	-0.0103317
11	5.92	118.063	C5H10O3	2a	2-(hydroxymethyl)butanoic/2-Ethylhydracrylic acid	SL00147	0.717719	30	0.0428571	-0.0190605
16	1.58	131.069	C4H9N3O2	2a	Creatine	SL00013	0.744811	31	0.0442857	-0.138113
32	6.31	180.065	C7H8N4O2	2a	Theophylline	SL00146	0.785814	32	0.0457143	-0.263025
28	1.327	165.046	C5 H11 N O3 S	2a	Methionine sulfoxide	X000829	0.851313	33	0.0471429	-0.00494157
1	2.59	203.116	C9H17NO4	1	Acetylcarnitine	SL00030	0.910469	34	0.0485714	0.0238964
15	1.327	175.096	C6 H13 N3 O3	2a	Citrulline	X000805	0.938231	35	0.05	-0.00188724
